# Supplementary material for: Systematic comparison of four point-of-care methods versus the reference laboratory measurement of hemoglobin in the surgical ICU setting: a cross-sectional method comparison study
Source: BMC Anesthesiol. 2020 Apr 22;20:92. doi: 10.1186/s12871-020-01008-8 (PMC7175548; doi:10.1186/s12871-020-01008-8)
Supplement: Supplementary file 1 — Additional file 1: Table S1. Raw demographic data of 35 patients included in the study. [file 12871_2020_1008_MOESM1_ESM.xlsx]

## Sheet: SuppTable_1
Supplementary table 1. Raw demographic data of 35 patients included in the study.
Patient ID	Age, yr	Gender	ASA class	Surgery type										Preoperative Hb, g/dL	Preoperative Hct, %	Perioperative bleeding, mL	Perioperative transfusion, mL
				Abdominal aortic aneurysm	Hepatobiliary surgery	Urological surgery	Spinal surgery	Neurosurgery	Otolarynx Surgery	Debridement	Abdominal surgery	Ob-Gyn surgery	Others
p1	52	F	1		1									11.8	35	200	0
p2	59	F	2		1									12.9	38	1400	758
p3	57	F	2			1								9.39	30.64	6000	3119
p4	49	F	2			1								12.2	36.3	1600	821
p5	68	F	3					1						12.4	36.3	2700	1024
p6	52	F	4							1				8.8	26.4	1000	796
p7	77	F	3	1										10.4	34.1	1600	1236
p8	55	F	4										1	7.1	21.3	500	461
p9	63	M	4					1						10.3	31	7000	4664
p10	77	M	2				1							12.5	38.4	1300	0
p11	69	F	4		1									13.5	39.9	300	0
p12	80	F	5								1			9.1	27.6	2000	1240
p13	87	F	4		1									9.2	28.4	0	0
p14	46	M	2				1							10.7	31.3	1200	509
p15	49	F	3						1					13.3	38.3	500	0
p16	74	M	4			1								14.8	43.4	200	0
p17	70	F	3			1								11	31.1	350	472
p18	70	M	4						1					10.8	34.6	0	0
p19	62	F	4					1						12.9	39	700	478
p20	21	F	3					1						10.5	32.1	150	0
p21	67	F	4				1							12.9	38.9	600	249
p22	62	F	3						1					12	37.4	150	0
p23	88	F	4								1			10.2	31	10	0
p24	63	M	4										1	7.9	24.4	0	0
p25	60	M	3		1									12	38.7	20	0
p26	79	F	4					1						12.3	37	10	0
p27	44	F	3								1			12.1	37.2	100	0
p28	60	M	3		1									12	38.7	20	0
p29	74	M	4	1										9.4	27.5	1000	779
p30	63	M	4										1	7.9	24.4	0	0
p31	79	F	4					1						12.3	37	10	0
p32	15	F	1								1			13.2	40.8	150	0
p33	78	M	4	1										8.9	26.9	3000	790
p34	36	F	2									1		12	35.3	2800	779
p35	89	F	4								1			8.5	25.5	10	0
Abbreviations: ASA, American Society of Anesthesiologists; F, female; Hb, hemoglobin; M, male; Ob-Gyn, Obstetrics and Gynecology.
