# Supplementary material for: Systematic comparison of four point-of-care methods versus the reference laboratory measurement of hemoglobin in the surgical ICU setting: a cross-sectional method comparison study
Source: BMC Anesthesiol. 2020 Apr 22;20:92. doi: 10.1186/s12871-020-01008-8 (PMC7175548; doi:10.1186/s12871-020-01008-8)
Supplement: Supplementary file 2 — Additional file 2: Table S2. Raw data of the measured Hb by the reference LHb and four point-of-care devices (n = 48 specimens). [file 12871_2020_1008_MOESM2_ESM.xlsx]

## Sheet: SuppTable_2
Supplementary table 2. Raw data of the measured Hb by the reference LHb and four point-of-care devices (n=48 specimens)
Specimen ID	Hb, g/dL
	LHb	HctCap	HemoCue	iStat	SpHb
p1_1	11.6	11.73	11.1	11.6	15.8
p2_1	14.8	14.89	14.5	14.6	12.7
p2_2	14.6	15.5567	14	12.9	12.9
p3_1	12.7	12.9267	13	12.6	13.5
p3_2	13.3	12.4167	13.4	12.9	13
p4_1	11.8	11.6667	11.8	11.6	12.1
p4_2	10.7	14.4667	10.5	10.3	11.1
p5_1	12.6	13.14	12.5	11.9	13.2
p5_2	13	12.5	12.1	12.9	13.4
p6_1	9.6	10.67	9.8	9.2	9.6
p6_2	10.1	12.7267	12.6	10.5	9.8
p7_1	11.9	11.9367	11.3	11.2	11
p8_1	8.3	10.26	11.3	10.5	9.5
p9_1	10.5	11.4667	10.1	10.7	11.2
p9_2	9.5	10.6833	9.9	9.9	10.1
p10_1	10.8	10.85	10.5	10.6	12.9
p11_1	10.5	11	11.3	10.9	10.4
p12_1	11.02	11.2767	10.4	9.5	11
p13_1	11.14	12.2133	10.4	11.2	9.7
p14_1	11.9	12.7	11.8	12.2	13.5
p15_1	12.7	12.21	12.1	12.2	9.9
p16_1	13.6	13.7267	12.7	12.6	10.2
p17_1	10.8	10.7933	10.4	11.2	11.3
p18_1	10.3	11.7067	10.1	10.2	9.8
p19_1	11.8	11.7567	11.3	11.5	9.8
p20_1	10.6	10.62	10.2	10.1	10.6
p21_1	12.1	12.0933	12	11.9	13
p22_1	10.8	11.3967	9.6	9.5	10.2
p23_1	10.3	10.1333	9.9	11.2	9.6
p23_2	9.3	10.4767	9.1	9.9	10.5
p24_1	9.3	9.46	8.9	9.2	11.1
p24_2	12	12.4233	11.1	11.6	11.4
p25_1	14.7	14.4233	14.2	14.6	14.2
p25_2	14.7	15.0333	14.7	14.6	14.2
p26_1	11.52	10.97	10.3	10.9	11.8
p27_1	11.3	12.11	11	11.9	9.7
p27_2	8.5	9.1	8.4	8.8	9.6
p28_1	14.7	15.1767	14.8	15	18
p29_1	10.1	10.1733	9.9	9.9	8.4
p30_1	8.9	8.03333	9.8	7.8	12.8
p31_1	10	10.0967	9.7	9.5	11.1
p32_1	12.5	13.37	12	12.9	13.4
p32_2	12.6	13.1133	12.2	12.6	10
p33_1	9.3	10.1867	9.1	9.2	10.8
p33_2	8.7	9.22333	8.2	8.5	5.5
p34_1	12.8	12.91	12.4	11.9	14.2
p35_1	7.3	7.67333	7.2	7.5	8.6
p35_2	7.3	7.46333	6.9	7.5	9.1
Abbreviations: Hb, hemoglobin; HctCap, capillary hematocrit; LHb, central laboratory measurement of hemoglobin.
